# Supplementary material for: Circulating Mycobacterium tuberculosis DosR latency antigen-specific, polyfunctional, regulatory IL10+ Th17 CD4 T-cells differentiate latent from active tuberculosis
Source: Sci Rep. 2017 Sep 20;7:11948. doi: 10.1038/s41598-017-10773-5 (PMC5607261; doi:10.1038/s41598-017-10773-5)
Supplement: Supplementary file 2 — Supplementary Dataset [file 41598_2017_10773_MOESM2_ESM.xlsx]

## Sheet: IGRA+
PATIENT ID	Data of sample collection	AGE	SEX	WEIGHT (KG)	HEIGHT (CM)	NIL	TB Ag	MITOGEN	TB Ag-NIL	MITOGEN-NIL	IGRA RESULT
SC001	2015-04-16	30	M	78	178	0.03	5.59	> 10	5.56	> 10	POSITIVE
SC002	2015-05-11	31	M	72		0.33	1.39	> 10	1.06	> 10	POSITIVE
SC021	2015-06-04	30	M	58	170	0.28	> 10	> 10	> 10	> 10	POSITIVE
SC025	2015-06-11	28	M	82	180	0.23	4.93	> 10	4.7	> 10	POSITIVE
SC049	2015-07-22	50	M	73	174	0.11	> 10	> 10	> 10	> 10	POSITIVE
SC054	2015-07-30	38	M	74	168	0.07	3.47	> 10	3.4	> 10	POSITIVE
SC067	2015-09-09	30	M	82	168	0.18	0.78	4.43	0.6	4.25	POSITIVE
SC069	2015-09-10	38	M	58	155	0.09	1.54	> 10	1.45	> 10	POSITIVE
SC075	2015-09-29	38	M	73	172	0.43	2.35	> 10	1.92	> 10	POSITIVE
SC080	2015-10-06	33	M	61	167	0.07	1.18	> 10	1.11	> 10	POSITIVE
SC124	2016-06-04	49	F	62	150	0.07	0.49	2.55	0.42	2.48	POSITIVE
SC184	2017-01-19	25	M	77	176	0.15	0.62	8.07	0.47	7.92	POSITIVE
SC185	2017-01-19	29	M	74	174	0.11	> 10	> 10	> 10	> 10	POSITIVE
SC187	20-01-2017	28	F	53	160	0.41	0.77	> 10	0.36	> 10	POSITIVE
SC190	2017-02-06	33	F	60	157	0.13	1.6	4.54	1.47	4.41	POSITIVE
KEY
N/A	Not Applicable
N/S	Not Started
N/I	No Information

## Sheet: PTB
								GENEXPERT
PATIENT ID	Date of TB Diagnosis	Data of sample collection	AGE	SEX	WEIGHT (KG)	HEIGHT (CM)	Sputum AFB	MTB	RIF Resistance	X-RAY	X RAY FINDING
SC003	2015-04-22	2015-04-24	40	F	43.3	148	POSITIVE	DETECTED VERY LOW	NOT DETECTED	Y	Abnormal
SC011	2014-10-21	2015-05-22	22	F	46	150	POSITIVE	N/I	N/I	Y	Abnormal
SC014	2015-05-27	2015-05-29	18	M	43	167	POSITIVE	DETECTED MEDIUM	NOT DETECTED	N	N/I
SC024	2015-06-06	2015-06-11	50	M	60.9	168	POSITIVE	DETECTED MEDIUM	NOT DETECTED	Y	Abnormal
SC027	2015-06-10	2015-06-12	65	M	75	180	POSITIVE	DETECTED MEDIUM	NOT DETECTED	Y	Abnormal
SC030	2015-06-08	2015-06-16	26	M	42	167	POSITIVE	DETECTED MEDIUM	NOT DETECTED	N	N/I
SC031	2015-06-10	2015-06-16	26	F	64	167	POSITIVE	DETECTED LOW	NOT DETECTED	N	N/I
SC036	2015-06-20	2015-06-29	32	M	58	160	POSITIVE	DETECTED HIGH	NOT DETECTED	Y	Abnormal
SC040	2015-05-28	2015-07-01	40	M	51	164	POSITIVE	DETECTED MEDIUM	NOT DETECTED	Y	Abnormal
SC046	2015-07-07	2015-07-13	45	M	60	163	POSITIVE	DETECTED LOW	NOT DETECTED	N/I	N/I
SC060	2015-08-25	2015-08-26	62	M	50	N/I	POSITIVE	DETECTED HIGH	NOT DETECTED	N	N/I
SC082	2015-10-05	2015-10-08	62	M	82	N/I	POSITIVE	DETECTED HIGH	NOT DETECTED	Y	Abnormal
SC087	2015-09-11	30-11-2015	22	F	42	159	POSITIVE	DETECTED MEDIUM	NOT DETECTED	N	N/I
SC107	2016-02-03	2016-02-08	40	M	57	165	POSITIVE	DETECTED MEDIUM	NOT DETECTED	N	N/I
SC108	13-02-2016	15-02-2016	66	M	62	165	POSITIVE	DETECTED MEDIUM	NOT DETECTED	Y	Abnormal
SC110	2016-02-08	15-02-2016	34	M	65	170	POSITIVE	DETECTED MEDIUM	NOT DETECTED	Y	Abnormal
SC115	2016-03-03	2016-03-10	46	M	42	162	POSITIVE	DETECTED LOW	NOT DETECTED	Y	Abnormal
SC127	16-05-2016	18-05-2016	31	F	58	N/I	POSITIVE	DETECTED MEDIUM	NOT DETECTED	Y	Abnormal
SC128	18-05-2016	20-05-2016	25	M	47	175	POSITIVE	DETECTED MEDIUM	NOT DETECTED	Y	Abnormal
SC133	2016-06-01	2016-06-02	19	M	51	168	POSITIVE	DETECTED LOW	NOT DETECTED	Y	Abnormal
SC169	N/I	14-11-2016	55	M	59	166	NEGATIVE	NOT DETECTED	N/A	Y	Abnormal
SC170	N/I	15-11-2016	30	M	48	171	NEGATIVE	DETECTED LOW	NOT DETECTED	Y	Abnormal
SC171	N/I	22-11-2016	20	M	42	163	NEGATIVE	DETECTED MEDIUM	NOT DETECTED	Y	Abnormal
SC180	19-12-2016	21-12-2016	21	M	45	174	NEGATIVE	DETECTED HIGH	NOT DETECTED	Y	Abnormal
SC181	22-12-2016	22-12-2016	39	M	46	158	NEGATIVE	DETECTED VERY LOW	NOT DETECTED	Y	Abnormal
SC202	2017-03-02	2017-03-08	55	M	74	166	NEGATIVE	DETECTED MEDIUM	NOT DETECTED	Y	Abnormal
SC204	14-03-2017	14-03-2017	42	M	42	173	NEGATIVE	DETECTED HIGH	NOT DETECTED	Y	Abnormal

## Sheet: EPTB
							GENEXPERT
PATIENT ID	Date of TB Diagnosis	Data of sample collection	AGE	SEX	WEIGHT (KG)	HEIGHT (CM)	MTB	RIF Resistance	Site of TB	X-RAY	X RAY FINDING
SC006	2015-04-28	2015-04-28	45	M	58	163	N/A	N/A	LYMPH NODE	N	N/I
SC010	2015-05-20	2014-05-22	23	F	59	166	NOT DETECTED	N/A	LYMPH NODE	N	N/I
SC028	2015-06-15	2015-06-15	32	M	78	172	DETECTED LOW	NOT DETECTED	COLD ABSCESS	Y	Normal
SC037	2015-06-25	2015-06-29	28	F	56.9	160	NOT COLLECTED	N/A	LYMPH NODE	N	N/I
SC039	N/I	2015-07-01	26	M	84	168	NOT COLLECTED	N/A	LYMPH NODE	N	N/I
SC056	2015-07-21	2015-08-06	45	M	63.8	168	NOT DETECTED	N/A	LYMPH NODE	Y	Abnormal
SC057	2015-08-12	2015-08-24	23	F	45	154	NOT COLLECTED	N/A	INTESITINE	N	N/I
SC058	2015-08-21	2015-08-24	18	F	42	154	NOT DETECTED	N/A	LYMPH NODE	Y	Abnormal
SC076	2015-09-16	2015-09-30	25	F	37	155	DETECTED LOW	DETECTED	LYMPH NODE	Y	Abnormal
SC095	2015-12-12	2015-12-14	46	F	32	148	NOT COLLECTED		PLEURAL FLUID	Y	Abnormal
SC100	21-01-2016	25-01-2016	23	M	46	167	N/A	N/A	PERITONEAL	N	N/I
SC145	21-07-2016	22-07-2016	45	M	54	166	NOT COLLECTED		LYMPH NODE	Y	Normal
SC146	21-07-2016	22-07-2016	26	F	65	156	DETECTED MEDIUM	NOT DETECTED	LYMPH NODE	N	N/I
SC153	16-09-2016	26-09-2016	32	M	88	154	NOT COLLECTED		ENDOMETRIUM	N	N/I
SC154	2016-10-01	2016-10-04	39	M	45	166	NOT COLLECTED		PLEURAL FLUID	Y	Abnormal
SC173	16-11-2016	22-11-2016	37	F	48	N/I	NOT COLLECTED		LYMPH DENOPATHY	Y	Normal
SC177	30-11-2016	2016-12-09	17	M	48	144	NOT COLLECTED		LYMPH NODE	N	N/I
SC179	2016-12-12	16-12-2016	25	F	38	144	NOT COLLECTED		LYMPH NODE	Y	Normal
SC186	19-01-2017	20-01-2017	32	M	81	166	DETECTED LOW	NOT DETECTED	LYMPH NODE	N	N/I

## Sheet: BAL
								GENEXPERT
PATIENT ID	Date of TB Diagnosis	Data of sample collection	AGE	SEX	WEIGHT (KG)	HEIGHT (CM)	Sputum AFB	MTB	RIF Resistance	X-RAY	X RAY FINDING	BRONCHOSCOPY DATE
SC169	N/I	14-11-2016	55	M	59	166	NEGATIVE	NOT DETECTED	N/A	Y	Abnormal	14-11-2016
SC170	N/I	15-11-2016	30	M	48	171	NEGATIVE	DETECTED LOW	NOT DETECTED	Y	Abnormal	15-11-2016
SC171	N/I	22-11-2016	20	M	42	163	NEGATIVE	DETECTED MEDIUM	NOT DETECTED	Y	Abnormal	22-11-2016
SC180	19-12-2016	21-12-2016	21	M	45	174	NEGATIVE	DETECTED HIGH	NOT DETECTED	Y	Abnormal	21-12-2016
SC181	22-12-2016	22-12-2016	39	M	46	158	NEGATIVE	DETECTED VERY LOW	NOT DETECTED	Y	Abnormal	22-12-2016
SC202	2017-03-02	2017-03-08	55	M	74	166	NEGATIVE	DETECTED MEDIUM	NOT DETECTED	Y	Abnormal	2017-03-08
SC204	14-03-2017	14-03-2017	42	M	42	173	NEGATIVE	DETECTED HIGH	NOT DETECTED	Y	Abnormal	14-03-2017
